# Supplementary material for: Post-correlation on-lamella cryo-CLEM reveals the membrane architecture of lamellar bodies
Source: Commun Biol. 2021 Jan 29;4:137. doi: 10.1038/s42003-020-01567-z (PMC7846596; doi:10.1038/s42003-020-01567-z)
Supplement: Supplementary file 6 — Supplementary Data 1 [file 42003_2020_1567_MOESM6_ESM.xlsx]

## Sheet: Fig 2j
	LB-like	Membranous	Unspecific
Specific	45.2	30.6
Unspecific			24.2

## Sheet: Fig 2k
Membranes		LDs
X	Y	X	Y
-0.305	0.119	0.125	0.082
0.17	0.153	-0.778	-0.297
-0.229	0.016	-0.423	-0.227
-0.082	-0.254	-0.342	-0.3
-0.216	0.306	0.098	-0.156
-0.346	-0.028	0.069	-0.134
0.197	-0.104	0.049	-0.149
0.103	0.111	0.299	-0.498
-0.315	-0.215	-0.141	0.413
0.465	0.526	-0.333	-0.23
-0.098	0.246	-0.51	0.373
0.115	0.293	-0.314	-0.129
0.503	-0.054	-0.23	0.04
0.21	-0.695	-0.197	0.821
-0.096	0.431	-0.299	-0.029
0.551	0.13	-0.493	0.748
0.274	0.359	0.119	0.455
-0.141	0.542	-0.01	0.825
-0.993	0.127	-0.572	-0.591
		-0.134	-0.076
		-0.091	-0.031
		0.317	0.665
		0.143	0.391
		0.206	0.38
		-0.158	0.101
		0.858	-0.094
		-0.557	-0.616

## Sheet: Fig 3d
Distance (nm)	Intensity
-30	0.067498
-29.6644	0.0481843
-29.3288	0.0449804
-28.9932	0.0820941
-28.6576	0.15749
-28.322	0.285655
-27.9864	0.463016
-27.6508	0.602749
-27.3152	0.65678
-26.9796	0.665333
-26.644	0.678404
-26.3084	0.674165
-25.9728	0.627718
-25.6372	0.555122
-25.3016	0.508996
-24.966	0.518988
-24.6304	0.54089
-24.2948	0.546086
-23.9592	0.563643
-23.6236	0.671114
-23.288	0.799988
-22.9524	0.857231
-22.6168	0.856945
-22.2812	0.810098
-21.9456	0.702996
-21.61	0.56489
-21.2744	0.437459
-20.9388	0.351145
-20.6032	0.291871
-20.2676	0.240686
-19.932	0.198741
-19.5964	0.179984
-19.2608	0.202878
-18.9252	0.247298
-18.5896	0.324663
-18.254	0.422412
-17.9184	0.508325
-17.5828	0.584718
-17.2472	0.609376
-16.9116	0.62249
-16.576	0.652416
-16.2404	0.646635
-15.9048	0.628502
-15.5692	0.581875
-15.2336	0.508118
-14.898	0.462416
-14.5624	0.478051
-14.2268	0.55609
-13.8912	0.649737
-13.5556	0.72962
-13.22	0.783875
-12.8844	0.785298
-12.5488	0.7452
-12.2132	0.692298
-11.8776	0.635529
-11.542	0.5546
-11.2064	0.480125
-10.8708	0.433918
-10.5352	0.392565
-10.1996	0.333706
-9.864	0.272431
-9.5284	0.218592
-9.1928	0.179675
-8.8572	0.133702
-8.5216	0.118235
-8.186	0.153012
-7.8504	0.256902
-7.5148	0.387039
-7.1792	0.512125
-6.8436	0.611357
-6.508	0.658867
-6.1724	0.662902
-5.8368	0.647302
-5.5012	0.605765
-5.1656	0.555718
-4.83	0.520012
-4.4944	0.489859
-4.1588	0.477251
-3.8232	0.475282
-3.4876	0.512529
-3.152	0.5784
-2.8164	0.629706
-2.4808	0.669965
-2.1452	0.706384
-1.8096	0.756416
-1.474	0.790012
-1.1384	0.775537
-0.8028	0.748224
-0.4672	0.684839
-0.1316	0.592667
0.204	0.461322
0.5396	0.342969
0.8752	0.251855
1.2108	0.202475
1.5464	0.160914
1.882	0.13738
2.2176	0.113267
2.5532	0.100875
2.8888	0.115447
3.2244	0.183059
3.56	0.276769
3.8956	0.377514
4.2312	0.493404
4.5668	0.597686
4.9024	0.659945
5.238	0.661557
5.5736	0.614839
5.9092	0.574141
6.2448	0.566753
6.5804	0.5558
6.916	0.517561
7.2516	0.459196
7.5872	0.410416
7.9228	0.448529
8.2584	0.519467
8.594	0.579608
8.9296	0.64838
9.2652	0.734765
9.6008	0.783824
9.9364	0.79618
10.272	0.792671
10.6076	0.747961
10.9432	0.656337
11.2788	0.572686
11.6144	0.509851
11.95	0.436882
12.2856	0.333086
12.6212	0.230827
12.9568	0.15131
13.2924	0.111004
13.628	0.107129
13.9636	0.122427
14.2992	0.170824
14.6348	0.256204
14.9704	0.368765
15.306	0.460255
15.6416	0.535725
15.9772	0.609427
16.3128	0.6834
16.6484	0.721322
16.984	0.693847
17.3196	0.631871
17.6552	0.563863
17.9908	0.547537
18.3264	0.552651
18.662	0.555298
18.9976	0.545149
19.3332	0.528894
19.6688	0.54322
20.0044	0.599518
20.34	0.677239
20.6756	0.747008
21.0112	0.754208
21.3468	0.718914
21.6824	0.671678
22.018	0.62611
22.3536	0.58069
22.6892	0.508318
23.0248	0.422478
23.3604	0.33522
23.696	0.257035
24.0316	0.205561
24.3672	0.171165
24.7028	0.141675
25.0384	0.150871
25.374	0.204996
25.7096	0.262494
26.0452	0.320851
26.3808	0.368996
26.7164	0.398408
27.052	0.425278
27.3876	0.473
27.7232	0.517024
28.0588	0.580486
28.3944	0.640102
28.73	0.683161
29.0656	0.686298
29.4012	0.653153
29.7368	0.5998
30.0724	0.545447
30.408	0.482318
30.7436	0.45051
31.0792	0.46471
31.4148	0.500906
31.7504	0.5832
32.086	0.661353
32.4216	0.682675
32.7572	0.662427
33.0928	0.662294
33.4284	0.674396
33.764	0.676631
34.0996	0.645639
34.4352	0.592208
34.7708	0.516031
35.1064	0.447137
35.442	0.415957
35.7776	0.366584
36.1132	0.311294
36.4488	0.255761
36.7844	0.187216
37.12	0.126651
37.4556	0.110647
37.7912	0.133843
38.1268	0.200592
38.4624	0.294776
38.798	0.39771
39.1336	0.497149
39.4692	0.574816
39.8048	0.637337
40.1404	0.697875
40.476	0.688486
40.8116	0.608573
41.1472	0.54582
41.4828	0.521412
41.8184	0.494588
42.154	0.463635
42.4896	0.461122
42.8252	0.516969
43.1608	0.584553
43.4964	0.629118
43.832	0.682102
44.1676	0.737671
44.5032	0.760306
44.8388	0.746114
45.1744	0.719835
45.51	0.680208
45.8456	0.634149
46.1812	0.56278
46.5168	0.480322
46.8524	0.417996
47.188	0.335714
47.5236	0.235616
47.8592	0.169682
48.1948	0.140659
48.5304	0.144498
48.866	0.197192
49.2016	0.285
49.5372	0.371773
49.8728	0.455941
50.2084	0.538208
50.544	0.62422
50.8796	0.668596
51.2152	0.654765
51.5508	0.6104
51.8864	0.54229
52.222	0.468337
52.5576	0.4284
52.8932	0.421651
53.2288	0.432376
53.5644	0.483843
53.9	0.555243
54.2356	0.642
54.5712	0.720192
54.9068	0.769549
55.2424	0.789702
55.578	0.784722
55.9136	0.720945
56.2492	0.621086
56.5848	0.544204
56.9204	0.493902
57.256	0.434176
57.5916	0.381298
57.9272	0.333192
58.2628	0.28618
58.5984	0.257592
58.934	0.282192
59.2696	0.309549
59.6052	0.305341

## Sheet: Fig 3h
Distance (nm)	Intensity
0	0.571053
0.3356	0.661099
0.6712	0.705026
1.0068	0.654254
1.3424	0.584121
1.678	0.60439
2.0136	0.626874
2.3492	0.629071
2.6848	0.623614
3.0204	0.571828
3.356	0.561312
3.6916	0.424897
4.0272	0.3125
4.3628	0.205782
4.6984	0.0914634
5.034	0.0653959
5.3696	0.180929
5.7052	0.366632
6.0408	0.392541
6.3764	0.335007
6.712	0.416691
7.0476	0.480706
7.3832	0.474435
7.7188	0.449556
8.0544	0.405276
8.39	0.473336
8.7256	0.521957
9.0612	0.566905
9.3968	0.588245
9.7324	0.572673
10.068	0.598013
10.4036	0.659274
10.7392	0.60997
11.0748	0.529876
11.4104	0.463483
11.746	0.42098
12.0816	0.280226
12.4172	0.179162
12.7528	0.287326
13.0884	0.404072
13.424	0.428242
13.7596	0.486529
14.0952	0.546258
14.4308	0.537531
14.7664	0.571811
15.102	0.586969
15.4376	0.51826
15.7732	0.484692
16.1088	0.488601
16.4444	0.399941
16.78	0.344809
17.1156	0.479288
17.4512	0.695896
17.7868	0.747287
18.1224	0.629743
18.458	0.460213
18.7936	0.374382
19.1292	0.417704
19.4648	0.443632
19.8004	0.455075
20.136	0.542189
20.4716	0.666748
20.8072	0.703368
21.1428	0.63134
21.4784	0.525931
21.814	0.403448
22.1496	0.255491
22.4852	0.299193
22.8208	0.485815
23.1564	0.540948
23.492	0.572951
23.8276	0.537493
24.1632	0.496573
24.4988	0.514431
24.8344	0.566863
25.17	0.447098
25.5056	0.334185
25.8412	0.30926
26.1768	0.270286
26.5124	0.282761
26.848	0.472543
27.1836	0.691236
27.5192	0.755269
27.8548	0.62819
28.1904	0.455732
28.526	0.371903
28.8616	0.303711
29.1972	0.266328
29.5328	0.314167
29.8684	0.401053
30.204	0.539783
30.5396	0.709205
30.8752	0.770001
31.2108	0.703504
31.5464	0.605986
31.882	0.515703
32.2176	0.345674
32.5532	0.31799
32.8888	0.335435
33.2244	0.391485
33.56	0.55876
33.8956	0.710937
34.2312	0.785583
34.5668	0.827112
34.9024	0.681195
35.238	0.564232
35.5736	0.547221
35.9092	0.482416
36.2448	0.441972
36.5804	0.509379
36.916	0.614816
37.2516	0.632372
37.5872	0.54193
37.9228	0.496539
38.2584	0.501976
38.594	0.476636
38.9296	0.411754
39.2652	0.342024
39.6008	0.383954
39.9364	0.474449
40.272	0.564685
40.6076	0.563671
40.9432	0.52868
41.2788	0.543751
41.6144	0.536399
41.95	0.476622
42.2856	0.341506
42.6212	0.29837
42.9568	0.337984
43.2924	0.370244
43.628	0.455569
43.9636	0.518335
44.2992	0.473939
44.6348	0.343295
44.9704	0.260449
45.306	0.307709
45.6416	0.425224
45.9772	0.535007
46.3128	0.567707
46.6484	0.548711
46.984	0.494863
47.3196	0.455895
47.6552	0.475392
47.9908	0.470388
48.3264	0.429151
48.662	0.379191
48.9976	0.423026
49.3332	0.386165
49.6688	0.34718
50.0044	0.379151
50.34	0.369642
50.6756	0.372075
51.0112	0.392533
51.3468	0.408917
51.6824	0.405402
52.018	0.368401
52.3536	0.435874
52.6892	0.512812
53.0248	0.505069
53.3604	0.470717
53.696	0.465504
54.0316	0.538322
54.3672	0.581891
54.7028	0.563871
55.0384	0.520596
55.374	0.53009
55.7096	0.629577
56.0452	0.642025
56.3808	0.572599
56.7164	0.511865
57.052	0.496572
57.3876	0.5049
57.7232	0.569398
58.0588	0.681108
58.3944	0.610715
58.73	0.417688
59.0656	0.385119
59.4012	0.528963
59.7368	0.573029
60.0724	0.400789
60.408	0.23362
60.7436	0.153871
61.0792	0.160894
61.4148	0.26578
61.7504	0.284415
62.086	0.132466
62.4216	0.0393141
62.7572	0.152774
63.0928	0.163112
63.4284	0.0404117
63.764	0
64.0996	0.124293
64.4352	0.34897
64.7708	0.511964
65.1064	0.733165
65.442	0.887418
65.7776	0.95213
66.1132	1
66.4488	0.939569
66.7844	0.884524
67.12	0.864774
67.4556	0.824739
67.7912	0.770678
68.1268	0.775819
68.4624	0.820509
68.798	0.866668
69.1336	0.908795
69.4692	0.892227
69.8048	0.74822
70.1404	0.595385
70.476	0.571268
70.8116	0.473254
71.1472	0.360133
71.4828	0.282781
71.8184	0.290969
72.154	0.29323
72.4896	0.200924
72.8252	0.166283

## Sheet: Supplementary Fig 4b
cell 01	98
cell 02	45
cell 03	172
cell 04	129
cell 05	125
cell 06	179

## Sheet: Supplementary Fig 4c
Bin center	Frequency
0	0.0026738
0.2	0.0975936
0.4	0.181818
0.6	0.104278
0.8	0.065508
1	0.0721925
1.2	0.0614973
1.4	0.0721925
1.6	0.0614973
1.8	0.0828877
2	0.0427807
2.2	0.0494652
2.4	0.0374332
2.6	0.0240642
2.8	0.0240642
3	0.00802139
3.2	0.0040107
3.4	0.0013369
3.6	0.0026738

## Sheet: Supplementary Fig 6e
x [µm]	Intensity
0	0.465137
0.13	0.518045
0.26	0.579356
0.39	0.648673
0.52	0.752338
0.65	0.853076
0.78001	0.886901
0.91001	0.894011
1.04001	0.893214
1.17001	0.922978
1.30001	0.905745
1.43001	0.936636
1.56001	0.992524
1.69001	1
1.82001	0.969762
1.95001	0.937298
2.08002	0.876063
2.21002	0.784177
2.34002	0.675018
2.47002	0.614921
2.60002	0.559674
2.73002	0.506421

## Sheet: Supplementary Fig 6j
x [µm]	Intensity
0	0.0549003
0.13	0.124056
0.26	0.222938
0.39	0.38778
0.52	0.623785
0.65	0.841442
0.78001	0.901576
0.91001	0.836954
1.04001	0.77491
1.17001	0.743183
1.30001	0.765674
1.43001	0.850481
1.56001	0.940101
1.69001	1
1.82001	0.974134
1.95001	0.798712
2.08002	0.583655
2.21002	0.378765
2.34002	0.212142
2.47002	0.110394
2.60002	0.0565259
2.73002	0.0397332
